# Supplementary material for: Prevalences of Tobamovirus Contamination in Seed Lots of Tomato and Capsicum
Source: Viruses. 2023 Mar 30;15(4):883. doi: 10.3390/v15040883 (PMC10146847; doi:10.3390/v15040883)
Supplement: Supplementary file 1 [file viruses-15-00883-s001.zip]

Archive with 1 entries (1 files):
- viruses-2237774-supplementary.pdf
